# Supplementary material for: Detection of a Novel Gull-like Clade of Newcastle Disease Virus and H3N8 Avian Influenza Virus in the Arctic Region of Russia (Taimyr Peninsula)
Source: Viruses. 2025 Jul 7;17(7):955. doi: 10.3390/v17070955 (PMC12300997; doi:10.3390/v17070955)
Supplement: Supplementary file 1 [file viruses-17-00955-s001.zip]

Archive with 1 entries (1 files):
- viruses-3688977-supplementary.pdf
